# Supplementary material for: Molecular Characterization of Imported and Autochthonous Dengue in Northeastern Spain
Source: Viruses. 2021 Sep 23;13(10):1910. doi: 10.3390/v13101910 (PMC8539074; doi:10.3390/v13101910)
Supplement: Supplementary file 1 [file viruses-13-01910-s001.zip]

Archive with 1 entries (1 files):
- viruses-1347968-supplementary.pdf
